# Supplementary material for: Human-wildlife conflicts with crocodilians, cetaceans and otters in the tropics and subtropics
Source: PeerJ. 2022 Jan 4;10:e12688. doi: 10.7717/peerj.12688 (PMC8740516; doi:10.7717/peerj.12688)
Supplement: Supplemental Information 2 [file peerj-10-12688-s002.r]

# Cook et al. Human-Wildlife Conflicts with Freshwater Piscivores
# R code for Fisher's exact tests

# Contingency tables created excluding 'Conflict severity' = 'Data Deficient'; 'IUCN' = 'Not Assessed'; and 'Body Mass' = (blank). 
# Total sample size: N = 31 species.

# Severity of conflict across IUCN categories
iucn.data <- matrix(c(4,5,3,4,1, 3,0,0,0,4, 0,0,1,0,4, 0,0,2,0,2),
                    ncol=4,
                    nrow=5,
                    dimnames=list(conflict = c("CR", "EN", "VU", "NT", "LC"),
                                  iucn = c("Low", "Moderate", "High", "Severe")))

fisher.test(iucn.data) # p-value = 0.007272

# Severity of conflict across body mass categories
bm.data <- matrix(c(5,5,7, 0,6,1, 0,2,3, 0,0,4),
                  ncol=4,
                  nrow=3,
                  dimnames=list(conflict = c("<10", "10-49", ">50"),
                                bm = c("Low", "Moderate", "High", "Severe")))

fisher.test(bm.data) # p-value = 0.03336
